# Supplementary material for: No detectable differences in Nef-mediated downregulation of HLA-I and CD4 molecules among HIV-1 group M lineages circulating in Cameroon, where the pandemic originated
Source: Front Virol. Author manuscript; Available in PMC 2024 Jun 14. (PMC7616105; doi:10.3389/fviro.2024.1379217)
Supplement: Supplementary Material [file EMS196719-supplement-Supplementary_Material.zip]

Archive with 6 entries (6 files):
- Image 1.jpeg
- Image 2.JPEG
- Image 3.JPEG
- Image 4.JPEG
- Image 5.JPEG
- Image 6.JPEG
